# Supplementary material for: Bayesian inverse methods for spatiotemporal characterization of gastric electrical activity from cutaneous multi-electrode recordings
Source: PLoS One. 2019 Oct 14;14(10):e0220315. doi: 10.1371/journal.pone.0220315 (PMC6791545; doi:10.1371/journal.pone.0220315)
Supplement: S2 File — The files contained are described in the README.txt file of the unzipped folder. (ZIP) [file pone.0220315.s002.zip]

Archive with 10 entries (10 files):
- README.txt
- Sub_1_abdomenModel.mat
- Sub_1_Abnormal_eggsim.p
- Sub_1_electrodeDict.p
- Sub_1_lineIndex.p
- Sub_1_lineVertex.p
- Sub_1_Normal_eggsim.p
- Sub_1_RecordedDataGroupSparsityResults.mat
- Sub_1_regionDict.p
- Sub_1_stomachModel.ply
