# Supplementary material for: Bayesian inverse methods for spatiotemporal characterization of gastric electrical activity from cutaneous multi-electrode recordings
Source: PLoS One. 2019 Oct 14;14(10):e0220315. doi: 10.1371/journal.pone.0220315 (PMC6791545; doi:10.1371/journal.pone.0220315)
Supplement: S2 File — The files contained are described in the README.txt file of the unzipped folder. (ZIP) [file pone.0220315.s002.zip › README.txt]

The data and model files in this folder are as follows:

Sub_1_abdomenModel.mat is a MATLAB and Python 3.x readable .mat file containing the abdominal surface vertices in 
3D space and the center of the electrode positions in 3D space

Sub_1_Abnormal_eggsim.p is a Python 3.x pickle file containing the simulation data for the abnormal (unhealthy) 
simulation. The data file is a matrix (100 x 300) representing 100 spatial points along the stomach surface by 300 
time samples.

Sub_1_Normal_eggsim.p is a Python 3.x pickle file containing the simulation data for the normal (healthy) simulation. 
The data file is a matrix (100 x 300) representing 100 spatial points along the stomach surface by 300 time samples.

Sub_1_electrodeDict.p is a Python 3.x pickle file containing the dictionary which maps electrode index to 3D vertex 
clouds on the abdominal surface to form the simulated electrodes.

Sub_1_lineIndex.p is a Python 3.x pickle file containing the indices of stomach points within the total set of the 
stomach points.

Sub_1_lineVertex.p is a Python 3.x pickle file containing the vertices in 3D space of the stomach line points.

Sub_1_RecordedDataGroupSparsityResults.mat is a Python 3.x Scipy readable .mat file containing the set of results 
for the recorded data on subject 1. The results from each beta is represented here and each solution is an array
of points that is 120 x 480. The difference in length from the simulation data is due to the different sampling frequency (4 Hz)
of the recorded data.

Sub_1_SimulationResults.mat in Subject_1_SimulationResults.zip is a Python 3.x Scipy readable .mat file containing the set of results for the simulation 
data on subject 1. There are two entries for each method (group sparsity, ridge, kalman, and LASSO). Each array is 
27 x 120 x 300 representing 27 different noise levels, 120 points that were solved for on the stomach surface and 300 time samples.

Sub_1_regionDict.p is a Python 3.x pickle file containing the dictionary that maps the stomach surface into rings of 
equipotentials.

Sub_1_stomachModel.ply is a .ply file containing the vertices in 3D space of the stomach model for subject 1. 
