# Supplementary material for: Bayesian inverse methods for spatiotemporal characterization of gastric electrical activity from cutaneous multi-electrode recordings
Source: PLoS One. 2019 Oct 14;14(10):e0220315. doi: 10.1371/journal.pone.0220315 (PMC6791545; doi:10.1371/journal.pone.0220315)
Supplement: S3 File — The file is described in the README.txt file of S2 File. (ZIP) [file pone.0220315.s003.zip]

Archive with 1 entries (1 files):
- Sub_1_SimulationResults.mat
