# Supplementary material for: Bayesian inverse methods for spatiotemporal characterization of gastric electrical activity from cutaneous multi-electrode recordings
Source: PLoS One. 2019 Oct 14;14(10):e0220315. doi: 10.1371/journal.pone.0220315 (PMC6791545; doi:10.1371/journal.pone.0220315)
Supplement: S4 File — The files contained are described in the README.txt file of the unzipped folder. (ZIP) [file pone.0220315.s004.zip]

Archive with 11 entries (11 files):
- README.txt
- Sub_2_AbdominalSegment.ply
- Sub_2_Abnormaleggsim.p
- Sub_2_electrodeDict.p
- Sub_2_lineIndex.p
- Sub_2_lineVertex.p
- Sub_2_Normaleggsim.p
- Sub_2_RecordedDataGroupSparsityResults.mat
- Sub_2_regionDict.p
- Sub_2_SimulationResults.mat
- Sub_2_stomachModel.ply
